# Supplementary material for: Marine microbial communities of the Great Barrier Reef lagoon are influenced by riverine floodwaters and seasonal weather events
Source: PeerJ. 2016 Jan 5;4:e1511. doi: 10.7717/peerj.1511 (PMC4734448; doi:10.7717/peerj.1511)
Supplement: Table S1 — Classification of sampling sites in function of their distance from the nearest influencing river system: plume for <20 km downstream, marine for >20 km. [file peerj-04-1511-s005.odt]

Sampling site
Nearest influencing river
Distance to river mouth (km)
Classification
TT1
Tully River
2.01
Plume
TT2
Tully River
8.75
Plume
TT3
Tully River
14.8
Plume
TT4
Tully River
30.8
Marine
RI
Johnstone River
31.5
Marine
FI
Russel River
34.1
Marine
