# Supplementary material for: Marine microbial communities of the Great Barrier Reef lagoon are influenced by riverine floodwaters and seasonal weather events
Source: PeerJ. 2016 Jan 5;4:e1511. doi: 10.7717/peerj.1511 (PMC4734448; doi:10.7717/peerj.1511)
Supplement: Table S2 — Average and total values were calculated between 1 July and 30 June of consecutive year. Bold numbers represent values above long-term median. Sources: BOM, DERM. [file peerj-04-1511-s006.odt]

Years
2010–11
2011–12
2012–13
2013–14
Total solar exposure (MJ/m²)
6,480
6,999
7,439
6,845
Average water temperature (C)
24.6
25.5
24.1
24.5
Total rainfall (mm)
4,803
3,351
2,337
3,293
Total river discharge (GL)
6,151
3,606
2,847
3,736
