# Supplementary material for: Marine microbial communities of the Great Barrier Reef lagoon are influenced by riverine floodwaters and seasonal weather events
Source: PeerJ. 2016 Jan 5;4:e1511. doi: 10.7717/peerj.1511 (PMC4734448; doi:10.7717/peerj.1511)
Supplement: Table S3 — RDA plot showing the relationship between plume microbial profiles (Hellinger-transformed ) on 12-13 February 2011 and GBR environmental parameters. OTUs are depicted by gray crosses. The blue arrows represent environmental parameters and those significantly associated with microbial profiles are marked with a star (PERMANOVA; p < 0.05). [file peerj-04-1511-s008.odt]

Season
Greengenes OTU ID
Taxon
Stat
p-value
Dry
3597424
Marine group II
0.990
0.000999 ***
325549
Pelagibacteraceae
0.924
0.000999 ***
318340
Rhodobacteraceae
0.904
0.000999 ***
2389403
Rhodobacteraceae
0.844
0.000999 ***
608710
Psychrobacter
0.836
0.000999 ***
231054
Portiera
0.832
0.001998 **
825917
Pelagibacteraceae
0.821
0.000999 ***
540364
Portiera
0.800
0.003996 **
233621
SGSH944
0.798
0.004995 **
1122818
Pirellulaceae
0.784
0.010989 *
234135
Pelagibacteraceae
0.758
0.007992 **
2847578
Erythrobacteraceae
0.727
0.022977 *
534328
Flavobacteriaceae
0.713
0.007992 **
1147758
Actinomycetales
0.680
0.023976 *
242181
Flavobacteriia
0.661
0.009990 **
1147920
Pirellulaceae
0.661
0.007992 **
179922
Flavobacteriia
0.659
0.018981 *
613851
Clostridium
0.635
0.048951 *
148521
Maribacter
0.623
0.023976 *
843122
Trabulsiella
0.610
0.041958 *
688231
Marine group II
0.590
0.046953 *
-
unidentified 417
0.559
0.036963 *
-
unidentified 100
0.559
0.047952 *
Wet
4247814
Rickettsiales
0.849
0.00500 **
357826
Hyphomicrobiaceae
0.800
0.00200 ** 
104828
SargSea-WGS
0.702
0.00500 **
831039
SGSH944
0.669
0.00599 **
262657
Balneolaceae
0.666
0.01399 *
230524
Vibrio
0.640
0.01898 *
535304
Rhodospirillaceae
0.598
0.01399 *
1116418
Trichodesmium
0.598
0.01199 *
216695
HTCC2188
0.598
0.01698 *
326890
Oceanospirillales
0.535
0.03197 *
559024
Octadecabacter
0.535
0.03596 *
